# Supplementary material for: The PIP4K2 inhibitor THZ-P1-2 exhibits antileukemia activity by disruption of mitochondrial homeostasis and autophagy
Source: Blood Cancer J. 2022 Nov 9;12(11):151. doi: 10.1038/s41408-022-00747-w (PMC9643393; doi:10.1038/s41408-022-00747-w)
Supplement: Supplementary file 4 — Supplementary Table 1 [file 41408_2022_747_MOESM4_ESM.xls]

## Sheet: Plan1
Supplementary Table 1. Patients' characteristics.
MTT code	THZ-P1-2 IC50 (uM)	Sex	Blasts (%)	Disease	Karyotype	t(15;17) PML::RARA	t(8;21) RUNX1::RUNX1T1	inv(16) CBFB::YH11	MLL::AF4	NPM1	FLT3-ITD	FLT3-TKD	KIT	CEBPA	DNMT3A	BCR::ABL1 (P190)	BCR::ABL1 (P210)	TELL::AML1	ASXL1	IDH1	IDH2	PIP4K2A expression*	PIP4K2B expression*	PIP4K2C expression*
AML #1	>100	Male	61.6	AML with recurrent genetic abnormalities	46,Y,t(X;1)(q26;p36.1)[7]/46,idem,inv(16)(p13q22)[13]	NA	non-mutant	mutant	NA	non-mutant	non-mutant	mutant	non-mutant	non-mutant	NA	non-mutant	non-mutant	NA	NA	non-mutant	NA	0.763353	0.685361	0.871429
AML #2	81.5	Female	82.4	Acute Myeloid Leukemia Not Otherwise Specified	47,XX,t(3;12)(q26;q14),del(5)(q13q31),-7,+8,+mar[11]/46,XX[4]	NA	NA	NA	NA	non-mutant	non-mutant	non-mutant	non-mutant	non-mutant	NA	NA	NA	NA	NA	non-mutant	mutant	3.51572	1.7185	1.49489
AML #3	>100	Female	69.4	AML with recurrent genetic abnormalities	46,XX	NA	non-mutant	non-mutant	NA	non-mutant	mutant	non-mutant	non-mutant	non-mutant	NA	non-mutant	non-mutant	NA	non-mutant	non-mutant	non-mutant	1.30293	1.48199	1.71496
AML #4	36.1	Male	35.6	Acute myeloid leukaemia with myelodysplasia-related changes	47,XY,?del(5)(q?13q?31),-18,+2mar	NA	non-mutant	non-mutant	NA	non-mutant	non-mutant	non-mutant	non-mutant	non-mutant	NA	non-mutant	non-mutant	non-mutant	non-mutant	non-mutant	non-mutant	2.55904	0.766728	0.849849
AML #5	>100	Female	22.0	Acute Myeloid Leukemia Not Otherwise Specified	46,XX	non-mutant	non-mutant	non-mutant	NA	non-mutant	non-mutant	non-mutant	non-mutant	non-mutant	NA	non-mutant	NA	NA	NA	NA	NA	2.23762	0.364017	0.951086
AML #6	87.4	Female	86.4	AML with recurrent genetic abnormalities	46,XX	NA	non-mutant	non-mutant	NA	mutant	non-mutant	non-mutant	non-mutant	mutant	mutant	non-mutant	non-mutant	NA	mutant	non-mutant	non-mutant	0.784819	0.42504	0.789329
AML #7	>100	Male	27.6	Acute Myeloid Leukemia Not Otherwise Specified	47,XY,+11[2]/46,XY[18]	NA	non-mutant	non-mutant	NA	non-mutant	non-mutant	non-mutant	NA	non-mutant	NA	non-mutant	non-mutant	NA	NA	NA	NA	1.19212	2.44417	1.47064
AML #8	57.7	Female	69.5	Acute Myeloid Leukemia Not Otherwise Specified	NA	non-mutant	non-mutant	non-mutant	NA	non-mutant	mutant	non-mutant	non-mutant	non-mutant	non-mutant	non-mutant	non-mutant	non-mutant	non-mutant	non-mutant	non-mutant	0.70062	0.604886	0.881223
AML #9	38.9	Female	86	Acute Myeloid Leukemia Not Otherwise Specified	46,XX	NA	non-mutant	non-mutant	NA	mutant	non-mutant	mutant	NA	non-mutant	NA	non-mutant	non-mutant	NA	non-mutant	non-mutant	non-mutant	1.28997	1.51986	1.40132
AML #10	48.9	Male	25	Acute Myeloid Leukemia Not Otherwise Specified	46,XY	NA	non-mutant	non-mutant	NA	non-mutant	non-mutant	non-mutant	non-mutant	non-mutant	NA	non-mutant	non-mutant	non-mutant	non-mutant	non-mutant	non-mutant	2.43902	1.12227	0.958051
AML #11	8.2	Female	NA	Biphenotypic acute leukaemia	NA	NA	NA	NA	NA	NA	NA	NA	NA	NA	NA	NA	NA	NA	NA	NA	NA	0.271151	0.829519	0.0763005
AML #12	29.4	Male	53.6	AML with recurrent genetic abnormalities	45,X,-Y,t(8;21)(q22;q22)[12]/46,XY[8]	NA	mutant	non-mutant	NA	non-mutant	non-mutant	mutant	non-mutant	non-mutant	NA	NA	non-mutant	NA	non-mutant	non-mutant	non-mutant	0.945057	1.01586	0.529022
AML #13	83.7	Male	80	Acute Myeloid Leukemia Not Otherwise Specified	46,XY,-5,+8,+8,der(10)t(8;10)(q11.2;p15),-17[20]	NA	non-mutant	non-mutant	NA	non-mutant	non-mutant	non-mutant	NA	non-mutant	NA	NA	non-mutant	NA	non-mutant	non-mutant	mutant	0.698599	0.653569	0.744879
AML #14	>100	Male	95	AML with recurrent genetic abnormalities	46,XY	NA	NA	NA	NA	mutant	mutant	non-mutant	NA	NA	NA	NA	non-mutant	NA	NA	NA	NA	0.852379	0.984137	1.04195
AML #15	50.6	Female	84	Acute Myeloid Leukemia Not Otherwise Specified	46,XX	non-mutant	non-mutant	non-mutant	NA	non-mutant	non-mutant	non-mutant	NA	non-mutant	NA	NA	NA	NA	NA	NA	NA	1.2026	2.05201	1.37179
AML #16	6.4	Female	66.8	Acute Myeloid Leukemia Not Otherwise Specified	NA	NA	non-mutant	NA	NA	mutant	mutant	non-mutant	NA	non-mutant	mutant	non-mutant	non-mutant	NA	NA	NA	NA	0.925414	1.63848	1.64945
AML #17	12.4	Female	86.4	Acute Myeloid Leukemia Not Otherwise Specified	46,XX	NA	non-mutant	non-mutant	NA	mutant	non-mutant	mutant	NA	mutant	mutant	non-mutant	non-mutant	NA	NA	NA	NA	0.612045	0.565498	1.30657
AML #18	16.2	Male	91.6	NA	46,XY	NA	non-mutant	non-mutant	NA	non-mutant	non-mutant	non-mutant	non-mutant	non-mutant	mutant	non-mutant	non-mutant	NA	mutant	non-mutant	mutant	0.963137	1.92308	1.19146
AML #19	7.5	Female	89.6	AML with recurrent genetic abnormalities	46,XX	non-mutant	non-mutant	non-mutant	NA	mutant	non-mutant	non-mutant	non-mutant	non-mutant	non-mutant	non-mutant	non-mutant	NA	non-mutant	mutant	non-mutant	1.37079	2.12865	2.39297
AML #20	8.7	Female	96	AML with recurrent genetic abnormalities	NA	mutant	non-mutant	non-mutant	NA	non-mutant	mutant	non-mutant	NA	non-mutant	non-mutant	non-mutant	non-mutant	NA	NA	NA	NA	1.03686	0.631771	0.629892
*Data were expressed relative to the median of the group.
