# Supplementary material for: The PIP4K2 inhibitor THZ-P1-2 exhibits antileukemia activity by disruption of mitochondrial homeostasis and autophagy
Source: Blood Cancer J. 2022 Nov 9;12(11):151. doi: 10.1038/s41408-022-00747-w (PMC9643393; doi:10.1038/s41408-022-00747-w)
Supplement: Supplementary file 5 — Supplementary Table 2 [file 41408_2022_747_MOESM5_ESM.xls]

## Sheet: Plan1
Supplementary Table 2. Patients' characteristics.
MTT code	THZ-P1-2 IC50 (uM)	Sex	Blasts (%)	Disease	CRLF2 rearrangement	TEL::AML1	MLL::AF4	TCF3::PBX1/(1;19)	MLPA-IKA (IKAROS)	Karyotype	PIP4K2A expression*	PIP4K2B expression*	PIP4K2C expression*
ALL #1	19.3	Male	94.4	B Precursor Cell Leukemia	mutant	NA	non-mutant	non-mutant	NA	46,XY	0.478444	1.13685	0.756924
ALL #2	10.7	Male	78	B Precursor Cell Leukemia	non-mutant	NA	NA	NA	NA	46,XY	2.14631	0.738496	0.775904
ALL #3	17.3	Male	26	B Precursor Cell Leukemia	NA	NA	NA	NA	NA	46,XY	4.63305	0.684422	1.63353
ALL #4	18.3	Female	90.4	B Precursor Cell Leukemia	NA	non-mutant	non-mutant	non-mutant	Deleted	46,XX	0.430164	1.6163	0.405228
ALL #5	23.2	Female	76.4	B Precursor Cell Leukemia	mutant	NA	non-mutant	non-mutant	Deleted	46,XX,inv(9)(p13q34)[18]/46,XX[2]	0.613929	0.756867	0.465263
ALL #6	22.2	Male	97.2	B Precursor Cell Leukemia	mutant	non-mutant	non-mutant	non-mutant	Deleted	46,XY	0.226294	0.442625	1.61769
ALL #7	17.1	Male	77.4	B Precursor Cell Leukemia	NA	non-mutant	non-mutant	non-mutant	NA	46,XY,t(9;22)(q34;q11.2)[7]/46,XY[2]	1.13616	0.63688	3.31188
ALL #8	13.9	Female	90.4	B Precursor Cell Leukemia	mutant	NA	non-mutant	non-mutant	NA	46,XX	0.515036	0.957785	0.570521
ALL #9	14.5	Male	91.2	B Precursor Cell Leukemia	mutant	non-mutant	non-mutant	non-mutant	Deleted	46,XY	0.679761	1.55323	0.953301
ALL #10	12.8	Female	90.4	B Precursor Cell Leukemia	non-mutant	NA	non-mutant	non-mutant	NA	NA	0.983482	1.43311	1.19048
ALL #11	31.2	Male	69.2	Leukemia/Lymphoblastic T lymphoma	NA	NA	non-mutant	non-mutant	Deleted	47,XY,add(1)(p36.1),add(2)(p23),del(5)(q31),del(6)(q21q25-27),+8,del(12)(p12),del(20)(q11.2)[4]/46,XY[16]	2.60298	1.34255	5.30577
ALL #12	16.9	Female	92.8	B Precursor Cell Leukemia	mutant	non-mutant	non-mutant	non-mutant	Deleted	46,XX	1.13225	1.04802	0.595156
ALL #13	16.4	Male	96.4	B Precursor Cell Leukemia	non-mutant	non-mutant	non-mutant	non-mutant	NA	NA	2.35013	1.42055	0.58697
ALL #14	12.2	Male	88	B Precursor Cell Leukemia	NA	NA	NA	NA	Deleted	NA	0.703794	0.508764	1.89081
ALL #15	11.2	Male	92	Mature T cell neoplasm	NA	NA	NA	NA	NA	44,XY,-6,-8,add(11)(q13), der(14)t(8;14)(q11.2;p11.2)x2,-21,+mar[19]/46,XY[1]	4.07305	0.68766	7.34674
ALL #16	3.3	Male	42	B Precursor Cell Leukemia	non-mutant	NA	non-mutant	non-mutant	Deleted	50,XY,+add(1)(p22),-2,+add(3)(q12),+6,del(6)(q13q23)x2.+10,del(14)(q24),+mar[14]/46,XY[6]	1.90704	0.467291	5.49787
ALL #17	6.7	Female	94	B Precursor Cell Leukemia	NA	NA	NA	NA	NA	46,XX	NA	NA	NA
ALL #18	10.8	Male	87	B Precursor Cell Leukemia	mutant	non-mutant	non-mutant	non-mutant	Deleted	46,XY	1.16049	1.01691	1
ALL #19	5.0	Male	78.6	B Precursor Cell Leukemia	NA	NA	NA	NA	NA	NA	1	1.15498	5.9625
ALL #20	3.1	Female	69.2	B Precursor Cell Leukemia	NA	non-mutant	non-mutant	non-mutant	Deleted	NA	0.953239	1	0.60008
*Data were expressed relative to the median of the group.
