# Supplementary material for: The PIP4K2 inhibitor THZ-P1-2 exhibits antileukemia activity by disruption of mitochondrial homeostasis and autophagy
Source: Blood Cancer J. 2022 Nov 9;12(11):151. doi: 10.1038/s41408-022-00747-w (PMC9643393; doi:10.1038/s41408-022-00747-w)
Supplement: Supplementary file 6 — Supplementary Table 3 [file 41408_2022_747_MOESM6_ESM.xlsx]

## Sheet: Sheet1
Supplementary Table 3. Patients' characteristics.
AML_samples	THZ-P1-2 AUC	ELN-risk stratification	Karyotype	Sex	Disease	RUNX1	Spliceosome_genes	DNMT3A	RAS/PTPN11	FLT3-ITD	NPM1	CEBPA	IDH1_2	PIP4K2A expression*	PIP4K2B expression*	PIP4K2C expression*
#1	16	Adverse	45,XX, +3p, -7, -8p, 46,XX	Female	AML post MDS	NA	NA	NA	NA	non-mutant	NA	NA	NA	2.74777	2.94245	1.93446
#2	405.4	Adverse	46,XY	Male	AML	mutant	non-mutant	mutant	non-mutant	mutant	mutant	non-mutant	non-mutant	0.987557	2.61196	0.144251
#3	338.2	NA	NA	NA	atypical CML	NA	NA	NA	NA	NA	NA	NA	NA	0.758036	1.36061	0.830314
#4	290.6	Adverse	46,XY, t(7;11)	Male	AML	NA	NA	NA	NA	mutant	non-mutant	NA	NA	1.34809	0.757643	2.00476
#5	259	Adverse	46,XX	Female	mixed phenotype Acute leukemia	NA	NA	NA	NA	mutant	NA	NA	mutant	0.665637	1.72076	0.637481
#6	117.8	Adverse	complex karyotype	Female	mixed phenotype Acute leukemia	NA	NA	NA	NA	NA	non-mutant	NA	NA	0.890198	0.792195	0.874088
#7	56.16	Intermediate	46,XY	Male	AML	NA	NA	NA	NA	mutant	mutant	NA	NA	1.01244	1.90271	1.9494
#8	443.8	Intermediate	46,XX	Female	AML	NA	NA	NA	NA	mutant	mutant	NA	NA	NA	NA	NA
#9	354.9	Adverse	46,XX,7q-	Female	AML	NA	NA	NA	NA	non-mutant	non-mutant	NA	NA	NA	NA	NA
#10	364.2	Intermediate	46,XX	Female	AML	non-mutant	non-mutant	mutant	non-mutant	mutant	mutant	non-mutant	non-mutant	1.32373	0.950994	1.74102
#11	321.4	Intermediate	46,XX	Female	AML	non-mutant	non-mutant	mutant	non-mutant	mutant	mutant	non-mutant	non-mutant	1.0707	1.49153	1.00408
#12	288	NA	NA	NA	AML	NA	NA	NA	NA	NA	NA	NA	NA	1.2419	2.45919	2.87169
#13	281.6	Favorable	46,XX	Female	AML	NA	NA	NA	NA	non-mutant	mutant	non-mutant	NA	1.14445	2.9266	5.8963
#14	445.6	Adverse	46,XX	Female	AML	mutant	NA	NA	NA	mutant	non-mutant	non-mutant	NA	NA	NA	NA
#15	427.2	NA	NA	NA	AML	non-mutant	non-mutant	mutant	non-mutant	mutant	mutant	non-mutant	non-mutant	0.65936	0.738568	1.08264
#16	410.9	Adverse	45,XX,add(3)(q21),der(5)?t(5;7)(q15;p21),-7,add(11)(q2?2),add(12)(p12),add(17)(q23) [13]/45,idem,?add(9)(q32)[4]/46,XX[3].	Female	AML from MDS/CLL	NA	NA	NA	NA	non-mutant	non-mutant	non-mutant	NA	1.2544	0.910115	0.983876
#17	151.4	Adverse	45,XY,-7,del(12)(p11p12)	Male	sAML	non-mutant	mutant	mutant	mutant	non-mutant	non-mutant	non-mutant	non-mutant	3.08635	2.24229	1.23599
#18	43.9	Intermediate	46,XY	Male	AML	non-mutant	non-mutant	non-mutant	non-mutant	mutant	mutant	non-mutant	mutant	0.65001	0.80829	0.941505
#19	425.3	Adverse	46,XY,?inv(2)(p?21q?21),del(5)(p13p15),-7[10]	Male	AML	mutant	non-mutant	non-mutant	non-mutant	non-mutant	non-mutant	non-mutant	non-mutant	1.66706	0.718222	0.995918
#20	151.5	Intermediate	46,XY	Male	AML	non-mutant	mutant	non-mutant	non-mutant	non-mutant	non-mutant	non-mutant	non-mutant	0.53567	0.508654	0.960687
#21	357.4	Intermediate	46,XY	Male	AML	non-mutant	non-mutant	mutant	non-mutant	mutant	mutant	non-mutant	mutant	1.04956	1.04901	1.434
#22	420.4	NA	NA	Male	AML	NA	NA	NA	NA	NA	NA	NA	NA	0.979018	0.655896	1.22049
#23	216	NA	NA	Female	AML	NA	NA	NA	NA	NA	NA	NA	NA	0.782059	1.10912	0.554285
#24	47.36	NA	NA	NA	AML	NA	NA	NA	NA	NA	NA	NA	NA	0.572324	0.488966	0.291875
#25	429	NA	NA	NA	AML	NA	NA	NA	NA	NA	NA	NA	NA	0.828699	0.245091	0.371383
*Data were expressed relative to the median of the group.
